# Supplementary material for: A new species of the genus Sulawesifulvius Gorczyca, Chérot, & Štys, 2004 (Insecta, Heteroptera, Miridae, Cylapinae) from India
Source: Zookeys. 2015 Jan 22;(475):89–95. doi: 10.3897/zookeys.475.8349 (PMC4311700; doi:10.3897/zookeys.475.8349)
Supplement: XML Treatment for Sulawesifulvius indicus [file zookeys.475.8349-treatment1.xml]

<!DOCTYPE tp:taxon-treatment
  PUBLIC "-//TaxonX//DTD Taxonomic Treatment Publishing DTD v0 20100105//EN" "tax-treatment-NSO.dtd">
<tp:taxon-treatment xmlns:tp="http://www.plazi.org/taxpub"><tp:treatment-meta><kwd-group><label>Taxon classification</label><kwd><named-content content-type="kingdom">Animalia</named-content></kwd><kwd><named-content content-type="order">Hemiptera</named-content></kwd><kwd><named-content content-type="family">Miridae</named-content></kwd></kwd-group><mixed-citation publication-type="journal"><person-group><name><surname>Yeshwanth</surname><given-names>H. M.</given-names></name><name><surname>Frédéric</surname><given-names>Chérot</given-names></name></person-group><article-title>A new species of the genus <italic><tp:taxon-name><tp:taxon-name-part taxon-name-part-type="genus">Sulawesifulvius</tp:taxon-name-part></tp:taxon-name></italic> Gorczyca, Chérot, &amp; Štys, 2004 (<tp:taxon-name><tp:taxon-name-part taxon-name-part-type="class">Insecta</tp:taxon-name-part></tp:taxon-name>, <tp:taxon-name><tp:taxon-name-part taxon-name-part-type="suborder">Heteroptera</tp:taxon-name-part></tp:taxon-name>, <tp:taxon-name><tp:taxon-name-part taxon-name-part-type="family">Miridae</tp:taxon-name-part></tp:taxon-name>, <tp:taxon-name><tp:taxon-name-part taxon-name-part-type="subfamily">Cylapinae</tp:taxon-name-part></tp:taxon-name>) from India</article-title><source>Zookeys</source><day>22</day><month>1</month><year>2015</year><volume>2015</volume><issue>475</issue><fpage>89</fpage><lpage>95</lpage><pub-id pub-id-type="doi">10.3897/zookeys.475.8349</pub-id></mixed-citation></tp:treatment-meta><tp:nomenclature><tp:taxon-name>
                        <tp:taxon-name-part taxon-name-part-type="genus">Sulawesifulvius</tp:taxon-name-part>
                        <tp:taxon-name-part taxon-name-part-type="species">indicus</tp:taxon-name-part>
                        <object-id xmlns:xlink="http://www.w3.org/1999/xlink" content-type="zoobank" xlink:type="simple">http://zoobank.org/4D0C4992-1485-4F85-BDB0-3AE32B840CE6</object-id>
                    </tp:taxon-name><tp:taxon-status xmlns:xlink="http://www.w3.org/1999/xlink" xlink:type="simple">sp. n.</tp:taxon-status><xref ref-type="fig" rid="F1">Figs 1–4</xref><xref ref-type="fig" rid="F2">, 5–7</xref><xref ref-type="fig" rid="F3">, 8–9</xref></tp:nomenclature><tp:treatment-sec sec-type="Type material"><title>Type material.</title><p>Holotype ♂: India: Karnataka: Hessarghatta, near Bangalore (approx. <named-content xmlns:xlink="http://www.w3.org/1999/xlink" content-type="dwc:verbatimCoordinates" xlink:type="simple">13°09'N, 77°29'E</named-content>; altitude: 960 m), 20.vi.2011, at light, H.M. Yeshwanth leg. (UASB). Paratype ♀: India: Karnataka, Hessaraghatta, near Bangalore, 2.v.2010, at light, H.M. Yeshwanth leg. (UASB).</p></tp:treatment-sec><tp:treatment-sec sec-type="Diagnosis"><title>Diagnosis.</title><p>Small species, length 2.70, width 1.50 (versus length 3.40 and width 1.80 in <italic><tp:taxon-name><tp:taxon-name-part taxon-name-part-type="genus">Sulawesifulvius</tp:taxon-name-part> <tp:taxon-name-part taxon-name-part-type="species">schuhi</tp:taxon-name-part></tp:taxon-name></italic>), dorsally yellowish brown, slightly tinged with dark red, with simple parameres (Figs <xref ref-type="fig" rid="F1">2</xref>–<xref ref-type="fig" rid="F1">3</xref>), devoid of sharp processes (versus parameres with sharp processes in <italic><tp:taxon-name><tp:taxon-name-part taxon-name-part-type="genus">Sulawesifulvius</tp:taxon-name-part> <tp:taxon-name-part taxon-name-part-type="species">schuhi</tp:taxon-name-part></tp:taxon-name></italic>), and pygophore with a straight right side and a posterior margin not deeply curved (Fig. <xref ref-type="fig" rid="F1">1</xref>).</p></tp:treatment-sec><tp:treatment-sec sec-type="Description"><title>Description.</title><p><bold><italic>Body of male</italic></bold> pale yellow with pale red and brown markings; body length 2.70, width 1.50 (Fig. <xref ref-type="fig" rid="F3">9</xref>).</p><p><bold><italic>Head</italic></bold> pale yellow, longer than width, clypeus prominent; vertex and frons with two pairs of tubercles; head length in dorsal view 0.40, intraocular width 0.27; first segment of antenna tubular, pale yellow, tinged with red and brown markings; second segment yellow with a brown band medially, covered with short, pale setae; third segment pale yellow, apex dark brown, with bright white setae; fourth segment dark brown, with bright white setae; length of antennal segments: 0.15: 0.30: 0.40: 0.15; rostrum brown, shiny, length of rostral segments: 0.22: 0.25: 0.22: 0.25.</p><!--PageBreak--><p><bold><italic>Pronotum</italic></bold> pale yellow with red and brown markings, anterior margin of pronotum concave, with two brown spots; calli raised, large, tuberculate; lateral margins with brown spots on posterior region; anterolateral angle with scalelike setae; posterior margin arcuate. Length of pronotum 0.39, width of pronotum 1.18, length along lateral margin 0.50.</p><!--PageBreak--><!--PageBreak--><p><bold><italic>Legs</italic></bold> (Figs <xref ref-type="fig" rid="F2">5</xref>–<xref ref-type="fig" rid="F2">7</xref>) coxae, trochanters and femora pale yellow, their apices with red patches; femora swollen; metafemur greatly enlarged with a transverse reddish band and three trichobothria; metatibia with scalelike and long setae and longitudinal rows of short spines on each side and thick spines on apical region; tarsus two segmented; metatarsus with short, thick spines; parempodia setiform; claw with subapical tooth.</p><p><bold><italic>Mesoscutum</italic></bold> exposed, yellowish brown, with brown patches and tinged with red on sides.</p><p><bold><italic>Scutellum</italic></bold> pale yellow, with a longitudinal pale stripe medially; apex with red markings.</p><p><bold><italic>Hemelytra</italic></bold> pale yellow, with short shining scalelike setae; corium with brown pattern reaching cuneal incisure, outer margin of embolium with brown patches; cuneus broadly triangular, with brown patches reaching apex of membrane; membrane whitish, tinged with brown.</p><p><bold><italic>Ventral surface</italic></bold> pale yellow, with red bands.</p><p><bold><italic>Pygophore</italic></bold> basally broad and narrow toward apex (Fig. <xref ref-type="fig" rid="F1">1</xref>).</p><!--PageBreak--><p><bold><italic>Parameres</italic></bold> simple, left paramere flat, strongly curved, with a basal sensory lobe, apex rounded, beaklike (Fig. <xref ref-type="fig" rid="F1">2</xref>); right paramere simple, slightly larger than left paramere, C-shaped with an apex gradually narrowing distally (Fig. <xref ref-type="fig" rid="F1">3</xref>).</p><p><bold><italic>Phallus</italic></bold> prominent (Fig. <xref ref-type="fig" rid="F1">4</xref>); <italic>ductus seminis</italic> not sclerotized, flexible with terminal circular sclerotized opening; theca membranous, covering endosoma, apex of endosoma globular, with numerous small sclerotized, interconnected processes or rounded structures.</p><p><bold><italic>Body of female</italic></bold> very similar to that of male in shape, size, color, and vestiture (Fig. <xref ref-type="fig" rid="F3">8</xref>).</p></tp:treatment-sec><tp:treatment-sec sec-type="Etymology"><title>Etymology.</title><p>The name of the species refers to India, the country where it was collected (adjective derived from the geographical name).</p></tp:treatment-sec><tp:treatment-sec sec-type="Habitat"><title>Habitat.</title><p>The habitat surrounding street lamps consisted of trees dominated by tamarind (<italic><tp:taxon-name><tp:taxon-name-part taxon-name-part-type="genus">Tamarindus</tp:taxon-name-part> <tp:taxon-name-part taxon-name-part-type="species">indica</tp:taxon-name-part></tp:taxon-name></italic> Linné) (<tp:taxon-name><tp:taxon-name-part taxon-name-part-type="family">Caesalpiniaceae</tp:taxon-name-part></tp:taxon-name>), few trees of neem (<italic><tp:taxon-name><tp:taxon-name-part taxon-name-part-type="genus">Azadirachta</tp:taxon-name-part> <tp:taxon-name-part taxon-name-part-type="species">indica</tp:taxon-name-part></tp:taxon-name></italic> A. Juss) (<tp:taxon-name><tp:taxon-name-part taxon-name-part-type="family">Meliaceae</tp:taxon-name-part></tp:taxon-name>), <italic><tp:taxon-name><tp:taxon-name-part taxon-name-part-type="genus">Acacia</tp:taxon-name-part></tp:taxon-name></italic> sp., and bushes dominated by lantana (<italic><tp:taxon-name><tp:taxon-name-part taxon-name-part-type="genus">Lantana</tp:taxon-name-part> <tp:taxon-name-part taxon-name-part-type="species">camera</tp:taxon-name-part></tp:taxon-name></italic> Linné) (<tp:taxon-name><tp:taxon-name-part taxon-name-part-type="family">Verbenaceae</tp:taxon-name-part></tp:taxon-name>).</p><fig id="F1" position="float" orientation="portrait"><label>Figures 1–4.</label><caption><p><italic><tp:taxon-name><tp:taxon-name-part taxon-name-part-type="genus">Sulawesifulvius</tp:taxon-name-part> <tp:taxon-name-part taxon-name-part-type="species">indicus</tp:taxon-name-part></tp:taxon-name></italic> sp. n. male holotype, genital structures. <bold>1</bold> pygophore (dorsal view). Scale = 0.5 mm. <bold>2</bold> left paramere <bold>3</bold> right paramere <bold>4</bold> phallus Scales = 0.25 mm.</p></caption><graphic xmlns:xlink="http://www.w3.org/1999/xlink" xlink:href="zookeys-475-089-g001.jpg" position="float" orientation="portrait" xlink:type="simple" id="oo_37418.jpg"/></fig><fig id="F2" position="float" orientation="portrait"><label>Figures 5–7.</label><caption><p><italic><tp:taxon-name><tp:taxon-name-part taxon-name-part-type="genus">Sulawesifulvius</tp:taxon-name-part> <tp:taxon-name-part taxon-name-part-type="species">indicus</tp:taxon-name-part></tp:taxon-name></italic> sp. n. male holotype, legs. <bold>5</bold> metafemur <bold>6</bold> metatibia and tarsus. Scales = 0.5 mm <bold>7</bold> apex of metatibia and tarsus. Scale = 0.25 mm.</p></caption><graphic xmlns:xlink="http://www.w3.org/1999/xlink" xlink:href="zookeys-475-089-g002.jpg" position="float" orientation="portrait" xlink:type="simple" id="oo_37419.jpg"/></fig><fig id="F3" position="float" orientation="portrait"><label>Figures 8–9.</label><caption><p><italic><tp:taxon-name><tp:taxon-name-part taxon-name-part-type="genus">Sulawesifulvius</tp:taxon-name-part> <tp:taxon-name-part taxon-name-part-type="species">indicus</tp:taxon-name-part></tp:taxon-name></italic> sp. n. habitus in dorsal view. <bold>8</bold> female paratype <bold>9</bold> male holotype.</p></caption><graphic xmlns:xlink="http://www.w3.org/1999/xlink" xlink:href="zookeys-475-089-g003.jpg" position="float" orientation="portrait" xlink:type="simple" id="oo_37420.jpg"/></fig></tp:treatment-sec></tp:taxon-treatment>
